# Supplementary material for: Trypanosoma cruzi-Derived Molecules Induce Anti-Tumour Protection by Favouring Both Innate and Adaptive Immune Responses
Source: Int J Mol Sci. 2022 Nov 30;23(23):15032. doi: 10.3390/ijms232315032 (PMC9739173; doi:10.3390/ijms232315032)
Supplement: Supplementary file 1 [file ijms-23-15032-s001.zip]

Archive with 1 entries (1 files):
- ijms-1941548-supplementary.pdf
